# Supplementary material for: Temperature and photoperiod differentially impact maternal phenotypes in diapause egg-laying Aedes albopictus mosquitoes
Source: PLoS Negl Trop Dis. 2024 Oct 31;18(10):e0012626. doi: 10.1371/journal.pntd.0012626 (PMC11556710; doi:10.1371/journal.pntd.0012626)
Supplement: S1 Data — This file includes raw data used to generate Figures 1, 2, 3, 4, S1 Table and S1 Fig. (XLSX) [file pntd.0012626.s003.xlsx]

## Sheet: Figure 1
Figure 1
Panel B	Hatching Rate (%)						Panel C	Width (um)						Panel D	Length (um)
	High Temp/Long Day	Low Temp/Long Day	Low Temp/Short Day					High Temp/Long Day	Low Temp/Long Day	Low Temp/Short Day					High Temp/Long Day	Low Temp/Long Day	Low Temp/Short Day
1	66	47	0					165.26	166.41	155.53					580.58	554.77	540.19
2	35	39	3					166.61	155.55	159.21					564.39	531.74	552.33
3	52	28	1					151.32	161.37	151.36					513.53	557.87	532.97
3 replicates; total n=	531	332	244					148.73	152.67	167.47					529.91	575.89	551.67
								156.54	159.83	153.65					566.93	561.81	567.83
Mean	51	38	1.333					172.76	155.06	159.5					561.81	553.89	548.5
Std. Deviation	15.52	9.539	1.528					152.97	155.11	154.03					516.28	543.74	539.56
Std. Error of Mean	8.963	5.508	0.8819					154.03	158.39	160.36					559.45	561.46	523.61
								150.87	154.8	165.37					552.41	522.25	525.16
Minimum	35	28	0					152.05	153.92	160.3					551.66	543.01	569.17
25% Percentile	35	28	0					173.76	167.29	168					577.3	561.05	525.1
Median	52	39	1					154.25	155.37	167.67					527.82	556.54	543.43
75% Percentile	66	47	3					150.96	158.78	161.49					543.88	546.5	544.44
Maximum	66	47	3					151.26	162.01	158.5					513.64	541.28	559.88
								152.89	160.16	149.73					521.28	539.92	519.33
One-way ANOVA (PRISM)								155.26	164.94	153.12					531.19	586.98	545.26
F	17.86							164.42	169.78	169.76					576.15	576.27	567.83
P value	0.003							164.13	163.02	146.84					540.69	560.47	513.36
								162.95	149.34	161.21					569.47	517.25	509.64
Tukey's multiple comparisons test	Mean Diff.	95.00% CI of diff.	Below threshold?	Summary	Adjusted P Value			148.91	151.3	167.45					493.37	534.71	538.83
High/Long vs Low/Long	13	-13.45 to 39.45	No	ns	0.3521			160.3	157.46	161.56					511.87	532.65	519.12
High/Long vs Low/Short	49.67	23.22 to 76.11	Yes	**	0.0029			144.84	158.39	162.33					502.53	556.82	534.31
Low/Long vs Low/Short	36.67	10.22 to 63.11	Yes	*	0.0127			146.03	154.86	159.07					511.06	561.04	530.64
								150.7	154.87	171.18					549.17	561.49	536.16
								150.78	157.21	165.89					574.45	552.07	523.51
								159.5	160.3	166.07					530.06	560.1	500.6
								142.77	160.46	147.53					518.05	570.16	515.96
								150.16	158.61	153.99					528.84	569.68	541.37
								146.85	160.15	153.41					547.15	558.92	552.6
								169.28	159.83	165.11					582.27	539.34	530.15
								171.81	163.98	161.26					586.24	551.44	508.01
								152.63	157.79	165.89					566.28	556.7	541.11
								171.3	155.87	162.77					588.08	558.92	522.53
								160.07	157.19	159.51					564.19	562.46	552.52
								154.48	166.07	152.63					544.21	569.72	525.6
								153.2	161.12	153.96					542.24	557.92	550.72
								150.38	157.88	155.37					574.19	560.38	515.27
								151.84	147.51	167.06					541.63	534.31	519.17
								155.2	152.72	153.54					541.87	560.19	543.29
								148.81	165.24	153.96					547.24	557.92	551.15
								150.91	158.89	158.55					561.07	544.25	555.3
								148.84	162.31	170.72					555.28	580.38	531.57
								162.33	157.44	166.1					573.23	551.6	534.98
								149.76	159.5	158.12					550.53	563.27	534.35
								149.14	155.98	156.8					553.77	536.09	514.76
								142.74	157.13	156.78					487.79	530.34	545.99
								152.67	154.53	158.4					541.54	550.33	528.16
								147.45	154.59	151.84					524.83	548.17	553.89
								146.49	152.13	154.59					513.19	528.45	551.62
								148.03	156.2	157.77					516.33	561.86	540.43
								153.6	151.48	157.88					534.7	562.99	518.95
								152.13	140.85	156.88					562.78	523.85	549.93
								162.23	164.19	153.86					543.04	579.69	537.6
								172.32	150.26	152.67					577.22	502.27	505.69
								163.44	158.26	157.2					570.38	531.27	529.68
								173.11	164.08	169.76					586.78	567.83	552.73
								173.16	157.77	157.58					573.48	555.4	548.02
								170.49	160.46	157.36					590.6	581.58	544.17
								151.81	159.75	156.22					511.18	533.91	537.11
								142.67	154.3	154.3					520.04	569.04	554.16
								147.95	163.47	154.59					497.89	560.73	535.79
								148.07	152.86	166.78					531.87	563.75	542.66
								143.4	152.55	150.12					537.74	527.62	522.36
								143.74	153.24	153.03					542.61	549.17	550.26
								145.02	163.26	151.04					513.35	585.39	514.21
								158.85	162.22	157.46					515.18	601.95	527.07
								156.48	155.92	155.22					528.32	526.39	516.02
								156.67	148.79	165.61					495.64	537.25	518.28
								161.77	154.59	166.18					540.22	518.34	526.77
								162.31	156.66	156.48					511.06	558.49	550.19
								149.58	164.63	156.44					497.68	556.34	558.84
								159.82	172.31	159.57					521.54	596.52	555.22
								160.32	158.78	157.21					532.36	556.53	531.08
								157.77	154.8	156.42					516.72	562.72	516
								155.26	152.01	156.64					534.47	526.02	551.44
								169.96	156.78	165.89					575.46	557.13	529.83
								162.97	159.75	157.19					542.05	566.53	543.9
								149.81	154.59	154.3					558.3	543.17	539.52
								143.43	164.45	170.55					520.07	569	551.3
								163.21	150.72	159.07					497.91	570.54	508.8
								153.2	166.96	165.3					504.4	577.56	478.79
								148.39	161.34	164.94					526.9	557.26	531.23
								156.48	161.53	157.05					549.51	579.2	539.81
								160.86	149.12	160.67					489.02	488.63	549.2
								168.22	173.97	157.05					523.62	584.81	515.88
								159.57	171.03	153.24					524.3	588.23	521.23
								174.43	163.47	156.67					588.55	591.92	537.06
								158.55	157.77	161.18					536.77	561.83	509.93
								164.04	144.82	160.32					512.08	509.96	528.57
								157.88	152.63	159.13					530.2	572.18	526.67
								159.49	158.06	157.2					536.95	550.06	528.46
								164.94	150.78	155.66					565.91	546.86	539.89
								142.72	165.19	163.12					494.73	589.78	537.33
								162.49	156.42	164.3					540.87	530.99	548.02
								154.67	147.79	161.21					556.59	553.35	533.45
								153.03	156.04	161.26					566.92	553.06	557.69
								158.34	146.38	168.86					556.36	477.54	498.61
								147.24	157.02	166.5					494.93	546.83	526.64
								150.87	164.55	160.86					535.4	536.44	501.51
								143.26	159.27	162.83					511.47	534.23	519.55
								162.34	164.63	160.07					581.87	529.34	509.87
								162.22	156.33	163.15					561.29	543.14	514.38
								179.32	163.83	163.26					546.07	577.26	496.28
								153.65	171.93	162.01					532.17	561.6	508.08
								149.69	151.04	166.18					479.63	520.2	504.55
								158.85	152.86	158.15					566.2	504.94	516.65
								155.26	155.11	163.15					531.19	568.04	531.72
								161.77	168.35	158.65					559.06	578.82	489.61
								164.4	164.31	164.72					532.6	550.61	533.36
								145.78	160.16	156.37					481.21	550.01	517.59
								161.49	159.32	168.05					495.86	542.22	519.35
								172.49	150	161					548.88	530.38	524.72
								170.01	159.81	158.78					556.92	539.78	516.12
								165.24	145.38	162.49					490.79	533.52	514.84
								166.41	150.7	161.02					536.14	535.54	492.34
								166.34	158.07	160.73					544.57	527.1	535.09
								158.34	162.01	163.69					551.6	537.25	535.12
								151.95	159.89	160.63					533.25	521.42	526.19
								159.92	156.63	163.85					534.92	537.69	523.51
								158.12	160.46	154.03					548.93	561.38	507.73
								167.01	161.37	160.46					535.95	555.26	544.67
								167.71	154.3	161.79					528.8	553.53	504.29
								161.26	153.94	160.72					534.31	509.13	518.95
								141.3	160.46	159.86					473.81	578.79	515.73
								154.64	163.9	163.3					505.36	553.61	555.02
								145.78	155.11	162.61					472.03	518.06	487.39
								138.31	163.07	165.84					469.04	528.24	571.75
								162.47	154.57	163.36					505.25	536.61	528.19
								159.08	161.53	160.3					560.04	542.85	516.59
								155.89	161.61	166.96					542.59	548.31	561.19
								155.28		167.84					518.3		571.52
								163.21		160.91					557.25		545.07
								159.42		163.61					557.98		526.64
								152.69		160.32					549.87		507.41
								163.47		161.43					556.75		502.18
								151.39		160.95					572.81		516.68
								166.13		165.66					536.73		525.34
								154.1		160.56					531.27		530.13
								158.91		163.44					542.79		494.36
								157.11		160.32					526.15		525.53
								163.26		159.42					445.56		527.55
								152.05		166.02					474.1		523.64
								167.27		165.09					522.44		528.46
								150.12		168					501.96		524.46
								164.71		163.34					563.15		559.91
								149.69		164					504.22		497.14
								158.15		166.61					544.82		551.14
								164.45		165.73					511.96		546.81
								160.8		163.34					550.29		510.55
								151.07		164.08					484.72		506.55
								163.98		163.56					553.51		543.62
								171.5		162.41					548.6		536.48
								166.18		161.16					522.95		545.07
								156.8		160.97					553.82		548.96
								150.66		165.65					502.92		553.63
										163.15							530.45
										164.45							571.7
										167.11							527.11
										156.47							498.07
										161.45							535.4
										166.59							508.93
										162.61							530.1
										165.26							564.03
										154.74							511.14
										164.46							518
										160.73							515.92
										162.87							528.84
										155.95							480.41
										159.97							520.99
										161.21							516.38
										165.26							512.55
										161.59							513.97
										166.51							509.91
										166.86							530.26
										164.43							548.34
										160.56							508.43
										160.3							541.21
										168.45							538.4
										162.19							525.6
										158.31							504.58
										168.81							570.68
										169.59							565.84
										162.76							556.97
										161.83							513.65
										165							515.63
										171.66							571.13
										157.36							526.45
										166.2							530.94
										158.07							522.28
										163.02							537.28
							2 replicates; total n=	155	130	190				2 rounds; total n=	155	130	190
							ANOVA summary							ANOVA summary
							F	16.95						F	30.21
							P value	<0.0001						P value	<0.0001
							Tukey's multiple comparisons test	Mean Diff.	95.00% CI of diff.	Below threshold?	Summary	Adjusted P Value		Tukey's multiple comparisons test	Mean Diff.	95.00% CI of diff.	Below threshold?	Summary	Adjusted P Value
							High/Long vs Low/Short	-3.916	-5.565 to -2.267	Yes	****	<0.0001		High/Long vs Low/Short	5.147	-0.7825 to 11.08	No	ns	0.1037
							High/Long vs Low/Long	-1.052	-2.865 to 0.7597	No	ns	0.3599		High/Long vs Low/Long	-15.15	-21.67 to -8.635	Yes	****	<0.0001
							Low/Short vs Low/Long	2.863	1.129 to 4.598	Yes	***	0.0003		Low/Short vs Low/Long	-20.3	-26.53 to -14.06	Yes	****	<0.0001

## Sheet: Figure 2
Figure 2
Panel A	Preference Index (%) = (% BSA/Sucrose meal - % Sucrose meal)				Panel B	Combined Sucrose and BSA/Sucrose meals (ul)					Panel C	BSA/Sucrose meal only (ul)					Panel D	Sucrose meal only (ul)					Panel E	Daily Sugar Meal Size (ul)					Panel F	Weight/female (mg)			Weight/female (mg)						Panel G	Eggs Laid/total eggs
	High Temp/Long Day	Low Temp/Long Day	Low Temp/Short Day			High Temp/Long Day	Low Temp/Long Day	Low Temp/Short Day				High Temp/Long Day	Low Temp/Long Day	Low Temp/Short Day				High Temp/Long Day	Low Temp/Long Day	Low Temp/Short Day				High Temp/Long Day	Low Temp/Long Day	Low Temp/Short Day				High,Long Non-fed	Low, Long Non-fed	Low, Short Non-fed	High, Long Blood-fed	Low, Long Blood-fed	Low, Short Blood-fed				Eggs laid/total eggs	High Temp/Long Day	Low Temp/Long Day	Low Temp/Short Day
	-26.7	-67.68	46.1			0.343638	3.94629	1.5485				0.125937	0.637666	1.13121				0.217702	3.30863	0.417284				0.1382	0.088	0.244				1.76667	1.7	1.76667	3.3	3	2.7					0.985248	0.606173	0.375648
	-100	16.97	-2.32			0.649536	1.0494	1.77407				0	0.61372	0.86648				0.649536	0.435678	0.907593				0.2807	0.0706	0.6209				1.56667	1.36667	1.8	2.6	2.6	3.6					0.993014	0.698286	0.519884
	0.23	-84.02	-100			0.647718	1.27132	0.503212				0.324598	0.101548	0				0.323121	1.16977	0.503212				0.1306	0.7967	0.0538				1.6	1.66667	1.46667	2.7	3.1	2.6					0.99897	0.50822
	-100	-79.09	64.33			0.0746719	1.71377	1.08048				0	0.179149	0.887766				0.0746719	1.53462	0.192719				0.1996	0.3793	0.3858				1.86667	1.56667	1.7	3	2.2	3.6					0.972543	0.327795
	-7.33	-58.78	5.81			0.86041	0.492752	0.405697				0.398652	0.101548	0.214625				0.461758	0.391204	0.191072				0.4458	0.4404	0.0003				1.8	1.6	1.6	3.3	2.9	2.7					0.978816	0.416467
	49.69	68.56	19.61			0.470413	0.674014	0.77112				0.352091	0.568046	0.461177				0.118322	0.105968	0.309943				0.4972	0.3122	0.4966				1.7	1.6	1.63333	2.7	2.9	3.3
	-1.2	-66.96	-87.51			0.389565	0.0832025	1.07201				0.192453	0.0137466	0.0669593				0.197112	0.0694559	1.00505				0.2747	0.5849	0.1722				1.56667	1.66667	1.53333	2.8	3.4	2.7
	64.15	16.38	50.48			0.659459	2.05076	1.48168				0.541253	1.19334	1.11479				0.118206	0.857424	0.366897				0.1002	0.0095	0.4532				1.56667	1.56667	1.56667	3	3	2.2					Number of families	1
	78.03	72.4	62.63			0.389854	2.85928	1.34915				0.347026	2.46469	1.09703				0.0428284	0.394592	0.252116				0.2978	0.087	0.1782				1.6	1.43333	1.73333	2.7	2.6	3.1					Number of comparisons per family	3
	31.93	66.55	-0.84			0.499981	1.07895	1.15131				0.329809	0.898502	0.570844				0.170171	0.18045	0.580467				0.187	0.2895	0.2774				1.36667	1.46667	1.56667	3	2.8	2.4					Alpha	0.05
	78.85	65.52	77.14			0.448225	0.804839	1.16932				0.400829	0.666075	1.0357				0.0473968	0.138764	0.133625				0.0019	0.2309	0.0022				1.5	1.5	1.66667	3.4	3.8	2.9
	87	-2.78	2.77			0.145005	0.426135	0.877436				0.135582	0.20714	0.450865				0.00942225	0.218996	0.426571				0.137	0.2566	0.0337				1.76667	1.6	1.73333	2.3	2.6	2.9					Tukey's multiple comparisons test	Mean Diff.	95.00% CI of diff.	Below threshold?	Summary	Adjusted P Value
	27.59	29.96	11.6			0.741315	0.317955	0.45993				0.472924	0.206602	0.256638				0.268391	0.111354	0.203292				0.0341	0.1869	0.1872				1.46667	1.46667	1.83333	3.7	3.1	2.2					High Temp/Long Day vs. Low Temp/Long Day	0.4743	0.2905 to 0.6581	Yes	***	0.0001	A-B
	53.27	100	53.71			0.164981	0.153337	1.29651				0.126436	0.153337	0.996422				0.0385455	0	0.300084				0.0984	0.3027	0.1464				1.46667	1.33333	1.46667	3.1	3.1	3.3					High Temp/Long Day vs. Low Temp/Short Day	0.538	0.2948 to 0.7811	Yes	***	0.0004	A-C
	99.86	19.21	95.49			1.03008	0.864937	1.21976				1.02933	0.51556	1.19225				0.00074336	0.349377	0.0275042				0.3557	0.3486	0.296				1.46667	1.56667	1.3	3.3	2.6	3.2					Low Temp/Long Day vs. Low Temp/Short Day	0.06362	-0.1795 to 0.3067	No	ns	0.7522	B-C
	70.82	93.09	-30.16			0.703176	1.50689	1.50311				0.600593	1.45486	0.524849				0.102583	0.0520349	0.978257				0.2709	0.0749	1.0028				1.4	1.53333	2	3.3	3.1	3.3
	90.76	97.54	99.94			0.643547	1.7551	2.4367				0.613813	1.73354	2.43596				0.0297343	0.0215573	0.00074336				0.5394	0.006	0.3125				1.66667	1.56667	1.9	3.1	3.1	2.7					Test details	Mean 1	Mean 2	Mean Diff.	SE of diff.	n1	n2	q	DF
	99.57	-18.09	-64.34			1.3853	1.91232	1.53884				1.38233	0.783165	0.274394				0.00297343	1.12916	1.26445				0.422	0.0021	0.0004				1.6	1.4	1.73333	2.6	2.8	2.4					High Temp/Long Day vs. Low Temp/Long Day	0.9857	0.5114	0.4743	0.06583	5	5	10.19	9
	0.98	-81.37	66.09			0.123122	0.859069	1.90252				0.0621673	0.0800314	1.57991				0.0609552	0.779037	0.322617				0.2494	0.6765	0.3863				1.56667	1.9	1.73333	3.1	2.3	3					High Temp/Long Day vs. Low Temp/Short Day	0.9857	0.4478	0.538	0.08708	5	2	8.737	9
	-59.48	99.22	95.02			0.146361	1.32894	1.34361				0.0296545	1.32373	1.31016				0.116707	0.00520349	0.033451				0.3565	0.1903	0.3049				1.4	1.53333	1.93333	3.3	2.1	3.4					Low Temp/Long Day vs. Low Temp/Short Day	0.5114	0.4478	0.06362	0.08708	5	2	1.033	9
	-50.59	-53.09	98.08			0.164871	0.377772	1.08333				0.0407303	0.0886062	1.07292				0.12414	0.289166	0.010407				0.3616	0.1687	0.415				1.8	1.46667	1.63333	3.1	2.5	2.7
	99.42	-70.44	-47.05			1.75042	1.13814	1.06376				1.74536	0.168195	0.281615				0.00506059	0.969946	0.782142				0.0666	0.0046	0.1614				1.6	1.5	1.86667	3.6	1.9	2.9					Compact letter display
	8.01	-84.7	-52.84			0.370421	1.4089	0.888817				0.200048	0.107764	0.209574				0.170373	1.30113	0.679243				0.2533	0.464	0.1188				1.56667	1.8	1.43333	3.1	2.4	2.3					High Temp/Long Day	A
	84.84	99.36	-21.22			0.415508	1.05749	1.03995				0.38402	1.05412	0.409621				0.0314881	0.00337372	0.630324				0.0697	0.6765	0.0683				1.86667	1.33333	1.46667	3	2.3	2.7					Low Temp/Long Day	B
	92.55		16.43			0.0905969	0	1.11685				0.0872231	0	0.650155				0.00337372	0	0.466699				0.1805	0.0006	0.0792				1.96667	1.43333	1.93333	3	2.4	2.6					Low Temp/Short Day	B
	-55.75	-14.86	99.92			0.177618	0.0146858	1.35059				0.0392951	0.00625149	1.35002				0.138323	0.00843431	0.00056229				0.1949	0.2326	0.2556				2.1	1.5	1.63333	2.4	2.8	4
	38.54		-68.15			0.056726		1.23191				0.0392951		0.196178				0.0174309		1.03573				0.1933	0.1664	0.0983				1.16667	1.56667	1.63333	2.2	2.8	3.5
	-100		51.27			0.106835		1.70072				0		1.28632				0.106835		0.414406				0.1873	0.4249	0.3182				1.9	1.26667	1.8	2.2	3.2	3.2
	19.4	-84.21	-83.36			0.483432	1.17084	0.5926				0.288612	0.092438	0.0493				0.19482	1.0784	0.5433				0.1787	0.2728	0.152				1.46667	1.4	1.86667	2.2	3	3
	61.95	-99.62	-91.42			0.320268	0.537847	0.886				0.25934	0.001027	0.038				0.060928	0.53682	0.848				0.0486	0.2661	0.381				1.63333	1.36667		2.8	3.4	3.2
	-83.37	-99.03	33.52			0.741113	0.318217	0.1562				0.061625	0.001541	0.1042				0.679488	0.31668	0.0519				0.1742	0.0195	0.22							3.1	3	2.9
	6.63	-100	-100			0.17241	0.622822	0.3054				0.091925	0	0				0.080485	0.62282	0.3054				0.4911	0.0931	0.2076							2.1	2.8	3
	-80.66	-83.68	-100			0.440789	0.572771	0.8553				0.042624	0.046733	0				0.398165	0.52604	0.8553				0.4388	0.4823	0.4222							2.4	3.4	3.1
	-76.27	-58.91	-100			0.121192	0.224992	0.0251				0.014379	0.046219	0				0.106812	0.17877	0.0251				0.6607	0.4688	0.4909							3.1	3.1	2.6
	-37.92	-99.83	29.39			0.264701	0.61481	0.6136				0.082167	0.000514	0.397				0.182534	0.6143	0.2166				0.5427	0.7139	0.7968							2.7	3.4	2.8
	99.74	-81.92	-40.92			1.01573	0.419664	0.552147				1.0144	0.0379443	0.163099				0.00133236	0.38172	0.389048				0.3891	0.9524	0.4923							2.7	2.9	3.7
	65.25	-66.14	-6.81			1.11584	0.712131	0.223287				0.921985	0.120565	0.104041				0.193858	0.591566	0.119246				0.4012	0.5439	0.4275							4	3	2.8
	-95.36	100	100			0.0791127	0.917395	1.04194				0.00183601	0.917395	1.04194				0.0772767	0	0				0.2987	0.5582	0.7964							4.6	3.4	3.3
	100	99.52	100			0.0107101	0.825145	0.172279				0.0107101	0.823146	0.172279				0	0.00199853	0				0.4676	0.7069	0.5657							3.7	3.2	2.2
	100	96.12	100			0.224606	0.755487	0.758274				0.224606	0.740831	0.758274				0	0.0146559	0				0.2744	0.8487	0.0983							3.2	3.3	2.7
	100	84.28	99.92			0.106183	0.661212	1.64482				0.106183	0.60925	1.64415				0	0.0519619	0.00066618				0.3025	0.2115	0.0259							3.7	3.4	2.9
	42.66	100	39.66			0.0557686	1.448	1.07536				0.0397803	1.448	0.750929				0.0159883	0	0.324429				0.3045	0.0129	0.2962							3.9	2.5	3.1
		98.98					0.79983						0.795756						0.00407403					0.2063	0.2645	0.024							3.4	4.6	2.4
		-47.96					0.7096						0.184632						0.524968					0.5303	0.0191	0.0879							3.7	2.9	2.9
		97.73					1.64355						1.62493						0.0186241					0.0523	0.2901	0.3307							3.9	3.5	3.6
		88.64					0.829949						0.782807						0.0471424					0.0984	0.0708	0.5251							3.2	2.4	4.3
		88.31					1.36464						1.28491						0.0797346					0.3557	0.1642	0.1334							3.5	4.2	2.6
		82.48					0.465143						0.424403						0.0407403					0.6653	0.3866	0.3225							3.2	2.5	3
		94.22					0.744607						0.723073						0.0215342					0.665	0.1714	0.5497							3	3.6	3
																								0.3986	0.1291	0.3166							4	4.1	2.7
6 replicates; 4-14 females per replicate					6 replicates; 4-14 females per replicate						6 replicates; 4-14 females per replicate						6 replicates; 4-14 females per replicate							0.6699	0.1672	0.2906							2.5	2.7	3.2
																								0.1183	0.2093	0.4015							2.5	2.8	3.8
					Kruskal-Wallis test						Kruskal-Wallis test						Kruskal-Wallis test							0.4433	0.2105	0.5123							2.7	2.7	2.9
					P value	<0.0001					P value	0.0157					P value	0.0062						0.5703	0.397	1.6049							3	4.1	4.2
					Exact or approximate P value?	Approximate					Exact or approximate P value?	Approximate					Exact or approximate P value?	Approximate						0.5919	0.5324	0.9272							3.2	3.1	2.8
					P value summary	****					P value summary	*					P value summary	**						0.594	0.1887	1.5087							2.8	3.6	4.3
					Do the medians vary signif. (P < 0.05)?	Yes					Do the medians vary signif. (P < 0.05)?	Yes					Do the medians vary signif. (P < 0.05)?	Yes						0.3185	0.1261	0.0109							3.4	4.1	2.9
					Number of groups	3					Number of groups	3					Number of groups	3						0.32	0.1549	0.3357							3	3	2.6
					Kruskal-Wallis statistic	29.89					Kruskal-Wallis statistic	8.312					Kruskal-Wallis statistic	10.18						0.7378	0.2073	0.0227							2.8	3.3
																								0.4644	0.064	0.3216							2.5	2.4
					Dunn's multiple comparisons test	Mean rank diff.	Significant?	Summary	Adjusted P Value		Dunn's multiple comparisons test	Mean rank diff.	Significant?	Summary	Adjusted P Value		Dunn's multiple comparisons test	Mean rank diff.	Significant?	Summary	Adjusted P Value			0.2881	0.1435	0.2984							3.2	3
					High/Long vs Low/Long	-33.51	Yes	****	<0.0001		High/Long vs Low/Long	-14.97	No	ns	0.1896		High/Long vs Low/Long	-18.62	No	ns	0.0625			0.7513	0.1184	0.0669							2.5	2.6
					High/Long vs Low/Short	-42.93	Yes	****	<0.0001		High/Long vs Low/Short	-23.57	Yes	*	0.0133		High/Long vs Low/Short	-25.46	Yes	**	0.0063			0.1949	0.0768								2.5	2.2
					Low/Long vs Low/Short	-9.419	No	ns	0.7277		Low/Long vs Low/Short	-8.6	No	ns	0.8577		Low/Long vs Low/Short	-6.842	No	ns	>0.9999				0.1199								3.2
																							n = 4 – 5 replicates, 7 - 16 females per replicate							Dunn's multiple comparisons test	Mean rank diff.	Significant?	Summary	Adjusted P Value
																														High,Long Non-fed vs. Low, Long Non-fed	15.15	No	ns	>0.9999	A-B
																							Kruskal-Wallis test							High,Long Non-fed vs. Low, Short Non-fed	-9.589	No	ns	>0.9999	A-C
																							P value	0.1959						High,Long Non-fed vs. High, Long Blood-fed	-139.3	Yes	****	<0.0001	A-D
																							Exact or approximate P value?	Approximate						High,Long Non-fed vs. Low, Long Blood-fed	-132.1	Yes	****	<0.0001	A-E
																							P value summary	ns						High,Long Non-fed vs. Low, Short Blood-fed	-133.1	Yes	****	<0.0001	A-F
																							Do the medians vary signif. (P < 0.05)?	No						Low, Long Non-fed vs. Low, Short Non-fed	-24.74	No	ns	>0.9999	B-C
																							Number of groups	3						Low, Long Non-fed vs. High, Long Blood-fed	-154.4	Yes	****	<0.0001	B-D
																							Kruskal-Wallis statistic	3.26						Low, Long Non-fed vs. Low, Long Blood-fed	-147.2	Yes	****	<0.0001	B-E
																														Low, Long Non-fed vs. Low, Short Blood-fed	-148.3	Yes	****	<0.0001	B-F
																														Low, Short Non-fed vs. High, Long Blood-fed	-129.7	Yes	****	<0.0001	C-D
																							Dunn's multiple comparisons test	Mean rank diff.	Significant?	Summary	Adjusted P Value			Low, Short Non-fed vs. Low, Long Blood-fed	-122.5	Yes	****	<0.0001	C-E
																							High/Long vs Low/Long	17.44	No	ns	0.2172			Low, Short Non-fed vs. Low, Short Blood-fed	-123.5	Yes	****	<0.0001	C-F
																							High/Long vs Low/Short	7.253	No	ns	>0.9999			High, Long Blood-fed vs. Low, Long Blood-fed	7.24	No	ns	>0.9999	D-E
																							Low/Long vs Low/Short	-10.19	No	ns	0.8878			High, Long Blood-fed vs. Low, Short Blood-fed	6.17	No	ns	>0.9999	D-F
																														Low, Long Blood-fed vs. Low, Short Blood-fed	-1.071	No	ns	>0.9999	E-F
																														Test details	Mean rank 1	Mean rank 2	Mean rank diff.	n1	n2	Z
																														High,Long Non-fed vs. Low, Long Non-fed	47.07	31.92	15.15	30	30	0.7411
																														High,Long Non-fed vs. Low, Short Non-fed	47.07	56.66	-9.589	30	29	0.465
																														High,Long Non-fed vs. High, Long Blood-fed	47.07	186.4	-139.3	30	64	7.951
																														High,Long Non-fed vs. Low, Long Blood-fed	47.07	179.1	-132.1	30	63	7.518
																														High,Long Non-fed vs. Low, Short Blood-fed	47.07	180.2	-133.1	30	58	7.476
																														Low, Long Non-fed vs. Low, Short Non-fed	31.92	56.66	-24.74	30	29	1.2
																														Low, Long Non-fed vs. High, Long Blood-fed	31.92	186.4	-154.4	30	64	8.816
																														Low, Long Non-fed vs. Low, Long Blood-fed	31.92	179.1	-147.2	30	63	8.381
																														Low, Long Non-fed vs. Low, Short Blood-fed	31.92	180.2	-148.3	30	58	8.327
																														Low, Short Non-fed vs. High, Long Blood-fed	56.66	186.4	-129.7	29	64	7.318
																														Low, Short Non-fed vs. Low, Long Blood-fed	56.66	179.1	-122.5	29	63	6.893
																														Low, Short Non-fed vs. Low, Short Blood-fed	56.66	180.2	-123.5	29	58	6.86
																														High, Long Blood-fed vs. Low, Long Blood-fed	186.4	179.1	7.24	64	63	0.5152
																														High, Long Blood-fed vs. Low, Short Blood-fed	186.4	180.2	6.17	64	58	0.4298
																														Low, Long Blood-fed vs. Low, Short Blood-fed	179.1	180.2	-1.071	63	58	0.0743
																														Compact letter display
																														Low, Short Non-fed	A
																														High,Long Non-fed	A
																														Low, Long Non-fed	A
																														High, Long Blood-fed	B
																														Low, Short Blood-fed	B
																														Low, Long Blood-fed	B
[truncated: 7 more columns]

## Sheet: Figure 3
Figure 3
Panel B	Blood-Meal	>75% (Immature ovariole)							74-25% (Early Stage)							1-24%							0% (Mature Egg)
High/Long	Pre	0	35	35	60	0			95	65	10	10	95			5	0	0	30	5			0	0	55	0	0
	1	0	0	0					30	50	15					70	50	85					0	0	0
	3	0	0	0	0	0			0	0	0	0	0			0	0	0	0	0			100	100	100	100	100
	7	13	25	0	40				73.9	75	0	60				0	0	0	0				13	0	100	0
	14	20	15	5	10	15			80	85	95	90	85			0	0	0	0	0			0	0	0	0	0
Low/Long	Pre	85	65	35	15	10			15	35	65	85	90			0	0	0	0	0			0	0	0	0	0
	1	0	0	0	5	15			65	100	100	95	85			35	0	0	0	0			0	0	0	0	0
	3	80	0	0	0	0	0		20	0	0	0	0	0		0	0	0	0	70	0		0	100	100	100	30	100
	7	0	0	0	20	0	15		100	0	0	80	0	85		0	0	0	0	0	0		0	100	100	0	100	0
	14	0	0	15	30	20			0	95	85	10	15			0	0	0	0	0			100	5	0	60	65
Low/Long	Pre	10	55	35	5	45			90	45	65	95	55			0	0	0	0	0			0	0	0	0	0
	1	0	0	0	5	5	10	0	100	90	85	90	95	90	100	0	10	15	5	0	0	0	0	0	0	0	0	0	0
	3	0	0	0	0	0	0		0	0	0	0	0	0		0	0	0	0	65	0		100	100	100	100	35	100
	7	0	0	5	5	30	15		0	0	75	5	65	85		0	0	0	0	0	0		100	100	20	90	5	0
	14	0	25	0	35	0	50		100	70	0	45	0	50		0	0	0	0	0	0		0	5	100	20	100	0
		>75% (Immature ovariole)			74-25% (Early Stage)			1-24%			0% (Mature Egg)
	Blood-Meal	Mean	SEM	N	Mean	SEM	N	Mean	SEM	N	Mean	SEM	N
High/Long	Pre	26	11.5542	5	55	19.1703	5	8	5.61249	5	11	11	5
	1	0	0	3	31.6667	10.1379	3	68.3333	10.1379	3	0	0	3
	3	0	0	5	0	0	5	0	0	5	100	0	5
	7	19.5	8.52936	4	52.225	17.7398	4	0	0	4	28.25	24.1122	4
	14	13	2.54951	5	87	2.54951	5	0	0	5	0	0	5
Low/Long	Pre	42	14.4568	5	58	14.4568	5	0	0	5	0	0	5
	1	4	2.91548	5	89	6.59545	5	7	7	5	0	0	5
	3	13.3333	13.3333	6	3.33333	3.33333	6	11.6667	11.6667	6	71.6667	18.3333	6
	7	5.83333	3.74537	6	44.1667	19.9339	6	0	0	6	50	22.3607	6
	14	13	5.83095	5	41	20.2114	5	0	0	5	46	19.0657	5
Low/Long	Pre	30	9.74679	5	70	9.74679	5	0	0	5	0	0	5
	1	2.85714	1.4869	7	92.8571	2.14286	7	4.28571	2.29611	7	0	0	7
	3	0	0	6	0	0	6	10.8333	10.8333	6	89.1667	10.8333	6
	7	9.16667	4.72875	6	38.3333	16.6166	6	0	0	6	52.5	19.9896	6
	14	18.3333	8.81917	6	44.1667	16.0425	6	0	0	6	37.5	19.9896	6

## Sheet: Figure 4
Figure 4
Panel A	Day Post-Eclosion	High, Long				Low, Long		Low, Short					Panel B	Total captured movement (cm)					Panel C										Panel D	glucose mg/mL/mass								Panel E	Glycogen mg/mL/mass							Panel F	Trehalose mg/mL/mass
		Round 1	Round 2	Round 3	Round 4	Round 1	Round 2	Round 1	Round 2	Round 3	Round 4			High, Long	Low, Long	Low, Short				Day 0			Day 4							Day 0			Day 4						Day 0			Day 4					Day 0
	Day 1	100	100	100	100	100	100	100	100	100	100			65.9359	19.7248	51.8334				High, Long	Low, Long	Low, Short	High, Long	Low, Long	Low, Short					High, Long	Low, Long	Low, Short	High, Long	Low, Long	Low, Short				High, Long	Low, Long	Low, Short	High, Long	Low, Long	Low, Short			High, Long	Low, Long	Low, Short
	Day 2	100	100	100	100	100	100	100	100	100	100			70.0291	22.2035	23.3103				0.0445996	0.0411876	0.0504637	0.0239068	0.0184321	0.0115744					0.00093174	0.00157561	0.00207452	-0.0003302	-0.000462	-0.0003023				0.0177112	0.0237321	0.0253395	9.0786e-05	-0.0002865	-0.0003385			0.000927176	0.00131326	0.00123915
	Day 3	100	100	100	100	100	100	100	100	100	100			102.794	16.3699	16.4425				0.043919	0.0305276	0.0583529	0.0163929	3.1789e-05	0.00663978					0.00217013	0.00087239	0.00249895	-0.0003378	-0.0015255	-0.0007038				0.0214255	0.0193973	0.0250413	0.00018387	-0.0025707	-0.0012139			0.00177438	0.000907743	0.00248818
	Day 4	100	88	100	100	100	100	100	100	100	100			85.1286	23.0855	32.2164				0.0527652	0.0412576	0.042619		0.00282887	0.00691319					0.00106027	0.00246987	0.00085889	-0.0006414	-0.0005779	0.00010071				0.0143179	0.0247786	0.0356496	0.00150053	-0.0008919	0.00189421			0.00112801	0.00206321	0.00267825
	Day 5	89	67	90	73	88	100	100	100	100	100			49.9492	91.8223	25.1772				0.0793988	0.0523545	0.0544389		-0.004341	0.0219468					0.00278257	0.00244949	0.00208522	0.00106988	-0.0004057	-0.0001396				0.0189322	0.0174314	0.0192277	0.00348559	0.00121747	0.00151697			0.0014658	0.0007006	0.00222796
	Day 6	57	45	53	32	62	80	100	95	100	96			74.0664	20.3176	18.9105				0.0290948	0.0758551	0.0709492	0.0287412	0.0121266	0.0162588					0.00749815	0.0022509	0.002631	-0.0001798	-0.0003562	-1.491e-05				0.0354424	0.0271548	0.025628	0.00101663	0.00092822	0.00140398			0.00249996	0.000652671	0.0011616
	Day 7	14	21	33	2	27	37	92	73	100	79			68.683	26.5456	24.2641				0.0303344	0.0778506	0.0989169	0.0435039	0.010721	0.0232702					0.00287111	0.00211704	0.00210868	-1.044e-05	-0.0004373	-0.0002142				0.019814	0.0291785	0.0187699	0.00140394	0.00091064	0.0035744			0.00167012	0.00110298	0.000640773
	Day 8	6	3	5	0	8	23	69	54	95	54			96.3428	69.1993	31.5864				0.0476644	0.10327	0.0503546	0.0310301	0.0323831	0.0416932					0.00306583	0.00213185	0.003022	-0.0002394	-0.000176	0.00069968				0.0125911	0.0200101	0.0171645	0.00158361	0.00087411	0.00335278			0.00109585	0.00106486	0.00104145
	Day 9	0	0	0		0	10	58	14	78	13			77.3588	26.1676	12.102				0.0291325	0.0673664	0.030737	0.0207388	0.0232638						0.00515576	0.00164515	0.00207013	0.00019037	-0.0003174	0.00045047				0.0250358	0.0144569	0.0141163	0.00175055	0.00189492	0.00366578			0.00221953	0.00115488	0.00194755
	Day 10						3	35	3	66	0			68.2931	27.9104	24.3958				0.0552549	0.0362852	0.0985792	0.0199576	0.020986	0.0333381					0.00449857	0.00245047	0.00292654	-5.669e-05	-0.0003203	0.00022104				0.0186888	0.0200116	0.0182888	0.00170092	0.00156853	0.00236742			0.00176424	0.00118445	0.00128821
	Day 11						0	8	0	29				97.3746	22.4241	29.1709				0.0630432	0.0459885	0.0505518	0.0217383	0.0284663	0.0306532
	Day 12							4		5				59.0435	112.696	22.5997				0.0404586	0.0495588	0.0312447	0.0165878	0.0637071	9.8955e-05
	Day 13							0		2				66.4883	27.7591	25.7271				0.0255352	0.0470372	0.0484438	0.017698		7.9188e-05
	Day 14									0				44.016	73.1938	32.3268
														68.9238	44.5107	13.6582
n = 2 - 4 replicates, 24 – 42 females per replicate														86.296	43.7033	38.7139
														54.9811	24.4632	13.5602																														Tukey's multiple comparisons test	Mean Diff.	95.00% CI of diff.	Below threshold?
	High, Long vs	Low, Long		Low, Long vs	Low, Short		High, Long vs	Low, Short						100.42	54.7137	48.5624			Tukey's multiple comparisons test	Predicted (LS) mean diff.	95.00% CI of diff.	Below threshold?	Summary	Adjusted P Value					Tukey's multiple comparisons test	Mean Diff.	95.00% CI of diff.	Below threshold?	Summary	Adjusted P Value				Tukey's multiple comparisons test	Mean Diff.	95.00% CI of diff.	Below threshold?	Summary	Adjusted P Value
	Log-rank (Mantel-Cox) test			Log-rank (Mantel-Cox) test			Log-rank (Mantel-Cox) test							75.7647	101.993	27.8016																														High, Long:Day 0 vs. Low,Long:Day 4	0.0004941	-0.0003171 to 0.001305	No
	Chi square	15.04		Chi square	70.83		Chi square	184.6						45.9583	45.2398	30.0577			High, Long:Day 0 vs. Low,Long:Day 4	0.02107	-0.001168 to 0.04331	No	ns	0.0732					High, Long:Day 0 vs. Low,Long:Day 4	0.003397	0.002041 to 0.004752	Yes	****	<0.0001				High, Long:Day 0 vs. Low,Long:Day 4	0.01903	0.01289 to 0.02517	Yes	****	<0.0001			High, Long:Day 0 vs. Low,Long:Day 0	0.0004889	-0.0003223 to 0.001300	No
	df	1		df	1		df	1							38.262	38.2825			High, Long:Day 0 vs. Low,Long:Day 0	-0.01061	-0.03182 to 0.01059	No	ns	0.6832					High, Long:Day 0 vs. Low,Long:Day 0	0.001341	-1.408e-005 to 0.002697	No	ns	0.0539				High, Long:Day 0 vs. Low,Long:Day 0	-0.001355	-0.007495 to 0.004786	No	ns	0.9859			High, Long:Day 0 vs. Low, Long:Day 4	0.0002084	-0.0006028 to 0.001020	No
	P value	0.0001		P value	<0.0001		P value	<0.0001							30.8366	19.5856			High, Long:Day 0 vs. Low, Long:Day 4	0.02614	0.004456 to 0.04782	Yes	**	0.0094					High, Long:Day 0 vs. Low, Long:Day 4	0.003846	0.002490 to 0.005201	Yes	****	<0.0001				High, Long:Day 0 vs. Low, Long:Day 4	0.02003	0.01389 to 0.02618	Yes	****	<0.0001			High, Long:Day 0 vs. Low Short:Day 0	-1.867e-05	-0.0008299 to 0.0007925	No
	P value summary	***		P value summary	****		P value summary	****							57.9584	23.655			High, Long:Day 0 vs. Low Short:Day 0	-0.01204	-0.03324 to 0.009166	No	ns	0.5567					High, Long:Day 0 vs. Low Short:Day 0	0.001084	-0.0002711 to 0.002440	No	ns	0.1859				High, Long:Day 0 vs. Low Short:Day 0	-0.001696	-0.007837 to 0.004444	No	ns	0.9624			High, Long:Day 0 vs. Low, Short:Day 4	0.0004886	-0.0003226 to 0.001300	No
	Are the survival curves sig different?	Yes		Are the survival curves sig different?	Yes		Are the survival curves sig different?	Yes							21.1193	82.239			High, Long:Day 0 vs. Low, Short:Day 4	0.0276	0.005923 to 0.04928	Yes	**	0.0051					High, Long:Day 0 vs. Low, Short:Day 4	0.003326	0.001971 to 0.004682	Yes	****	<0.0001				High, Long:Day 0 vs. Low, Short:Day 4	0.01864	0.01250 to 0.02478	Yes	****	<0.0001			High, Long:Day 4 vs. Low, Long:Day 0	-5.18e-06	-0.0008164 to 0.0008060	No
															56.4399	31.2244			High, Long:Day 4 vs. Low, Long:Day 0	-0.03168	-0.05392 to -0.009444	Yes	**	0.0012					High, Long:Day 4 vs. Low, Long:Day 0	-0.002055	-0.003411 to -0.0007000	Yes	***	0.0006				High, Long:Day 4 vs. Low, Long:Day 0	-0.02038	-0.02652 to -0.01424	Yes	****	<0.0001			High, Long:Day 4 vs. Low, Long:Day 4	-0.0002857	-0.001097 to 0.0005255	No
															82.1296	31.9298			High, Long:Day 4 vs. Low, Long:Day 4	0.005065	-0.01763 to 0.02776	No	ns	0.9859					High, Long:Day 4 vs. Low, Long:Day 4	0.0004492	-0.0009061 to 0.001805	No	ns	0.9209				High, Long:Day 4 vs. Low, Long:Day 4	0.001008	-0.005133 to 0.007149	No	ns	0.9964			High, Long:Day 4 vs. Low, Short:Day 0	-0.0005128	-0.001324 to 0.0002984	No
															33.7266	46.2413			High, Long:Day 4 vs. Low, Short:Day 0	-0.03311	-0.05535 to -0.01087	Yes	***	0.0006					High, Long:Day 4 vs. Low, Short:Day 0	-0.002312	-0.003668 to -0.0009570	Yes	****	<0.0001				High, Long:Day 4 vs. Low, Short:Day 0	-0.02072	-0.02686 to -0.01458	Yes	****	<0.0001			High, Long:Day 4 vs. Low, Short:Day 4	-5.48e-06	-0.0008167 to 0.0008057	No
															52.4671	56.047			High, Long:Day 4 vs. Low, Short:Day 4	0.006533	-0.01616 to 0.02923	No	ns	0.9574					High, Long:Day 4 vs. Low, Short:Day 4	-7.029e-05	-0.001426 to 0.001285	No	ns	>0.9999				High, Long:Day 4 vs. Low, Short:Day 4	-0.0003896	-0.006530 to 0.005751	No	ns	>0.9999			Low, Long:Day 0 vs. Low Long:Day 4	-0.0002805	-0.001092 to 0.0005307	No
															33.1027	74.9217			Low, Long:Day 0 vs. Low Long:Day 4	0.03675	0.01507 to 0.05843	Yes	****	<0.0001					Low, Long:Day 0 vs. Low Long:Day 4	0.002505	0.001149 to 0.003860	Yes	****	<0.0001				Low, Long:Day 0 vs. Low Long:Day 4	0.02139	0.01525 to 0.02753	Yes	****	<0.0001			Low, Long:Day 0 vs. Low, Short:Day 0	-0.0005076	-0.001319 to 0.0003036	No
															28.8935	33.3707			Low, Long:Day 0 vs. Low, Short:Day 0	-0.001426	-0.02263 to 0.01978	No	ns	>0.9999					Low, Long:Day 0 vs. Low, Short:Day 0	-0.000257	-0.001612 to 0.001098	No	ns	0.993				Low, Long:Day 0 vs. Low, Short:Day 0	-0.0003416	-0.006482 to 0.005799	No	ns	>0.9999			Low, Long:Day 0 vs. Low, Short:Day 4	-2.999e-07	-0.0008115 to 0.0008109	No
															41.8094	70.2845			Low, Long:Day 0 vs. Low, Short:Day 4	0.03821	0.01653 to 0.05989	Yes	****	<0.0001					Low, Long:Day 0 vs. Low, Short:Day 4	0.001985	0.0006297 to 0.003340	Yes	***	0.001				Low, Long:Day 0 vs. Low, Short:Day 4	0.01999	0.01385 to 0.02613	Yes	****	<0.0001			Low, Long:Day 4 vs. Low, Short:Day 0	-0.0002271	-0.001038 to 0.0005841	No
															71.0382	58.5898			Low, Long:Day 4 vs. Low, Short:Day 0	-0.03817	-0.05985 to -0.01649	Yes	****	<0.0001					Low, Long:Day 4 vs. Low, Short:Day 0	-0.002762	-0.004117 to -0.001406	Yes	****	<0.0001				Low, Long:Day 4 vs. Low, Short:Day 0	-0.02173	-0.02787 to -0.01559	Yes	****	<0.0001			Low, Long:Day 4 vs. Low, Short:Day 4	0.0002802	-0.0005310 to 0.001091	No
															40.9936	37.0626			Low, Long:Day 4 vs. Low, Short:Day 4	0.001467	-0.02068 to 0.02361	No	ns	>0.9999					Low, Long:Day 4 vs. Low, Short:Day 4	-0.0005195	-0.001875 to 0.0008359	No	ns	0.8632				Low, Long:Day 4 vs. Low, Short:Day 4	-0.001398	-0.007538 to 0.004743	No	ns	0.9838			Low, Short:Day 0 vs. Low, Short:Day 4	0.0005073	-0.0003039 to 0.001319	No
															98.4378	35.2291			Low, Short:Day 0 vs. Low, Short:Day 4	0.03964	0.01796 to 0.06132	Yes	****	<0.0001					Low, Short:Day 0 vs. Low, Short:Day 4	0.002242	0.0008868 to 0.003597	Yes	***	0.0002				Low, Short:Day 0 vs. Low, Short:Day 4	0.02033	0.01419 to 0.02647	Yes	****	<0.0001
															70.0613	34.0491
															60.3925																															Test details	Mean 1	Mean 2	Mean Diff.
																			Test details	Predicted (LS) mean 1	Predicted (LS) mean 2	Predicted (LS) mean diff.	SE of diff.	N1	N2	q	DF		Test details	Mean 1	Mean 2	Mean Diff.	SE of diff.	N1	N2	q		Test details	Mean 1	Mean 2	Mean Diff.	SE of diff.	N1	N2	q
													n = 3 replicates, n = 6 – 16 females/replicate;																																	High, Long:Day 0 vs. Low,Long:Day 4	0.001616	0.001122	0.0004941
																			High, Long:Day 0 vs. Low,Long:Day 4	0.0451	0.02403	0.02107	0.007562	12	10	3.94	62		High, Long:Day 0 vs. Low,Long:Day 4	0.003337	-5.95e-05	0.003397	0.0004567	9	9	10.52		High, Long:Day 0 vs. Low,Long:Day 4	0.02044	0.001413	0.01903	0.002069	9	9	13.01	High, Long:Day 0 vs. Low,Long:Day 0	0.001616	0.001127	0.0004889
													Kruskal-Wallis test						High, Long:Day 0 vs. Low,Long:Day 0	0.0451	0.05571	-0.01061	0.00721	12	12	2.081	62		High, Long:Day 0 vs. Low,Long:Day 0	0.003337	0.001996	0.001341	0.0004567	9	9	4.154		High, Long:Day 0 vs. Low,Long:Day 0	0.02044	0.02179	-0.001355	0.002069	9	9	0.926	High, Long:Day 0 vs. Low, Long:Day 4	0.001616	0.001408	0.0002084
													P value	<0.0001					High, Long:Day 0 vs. Low, Long:Day 4	0.0451	0.01896	0.02614	0.007372	12	11	5.014	62		High, Long:Day 0 vs. Low, Long:Day 4	0.003337	-0.0005087	0.003846	0.0004567	9	9	11.91		High, Long:Day 0 vs. Low, Long:Day 4	0.02044	0.000405	0.02003	0.002069	9	9	13.69	High, Long:Day 0 vs. Low Short:Day 0	0.001616	0.001635	-1.867e-05
													Exact or approximate P value?	Approximate					High, Long:Day 0 vs. Low Short:Day 0	0.0451	0.05714	-0.01204	0.00721	12	12	2.361	62		High, Long:Day 0 vs. Low Short:Day 0	0.003337	0.002253	0.001084	0.0004567	9	9	3.358		High, Long:Day 0 vs. Low Short:Day 0	0.02044	0.02214	-0.001696	0.002069	9	9	1.159	High, Long:Day 0 vs. Low, Short:Day 4	0.001616	0.001127	0.0004886
													P value summary	****					High, Long:Day 0 vs. Low, Short:Day 4	0.0451	0.0175	0.0276	0.007372	12	11	5.295	62		High, Long:Day 0 vs. Low, Short:Day 4	0.003337	1.079e-05	0.003326	0.0004567	9	9	10.3		High, Long:Day 0 vs. Low, Short:Day 4	0.02044	0.001803	0.01864	0.002069	9	9	12.74	High, Long:Day 4 vs. Low, Long:Day 0	0.001122	0.001127	-5.18e-06
													Do the medians vary signif. (P < 0.05)?	Yes					High, Long:Day 4 vs. Low, Long:Day 0	0.02403	0.05571	-0.03168	0.007562	10	12	5.925	62		High, Long:Day 4 vs. Low, Long:Day 0	-5.95e-05	0.001996	-0.002055	0.0004567	9	9	6.365		High, Long:Day 4 vs. Low, Long:Day 0	0.001413	0.02179	-0.02038	0.002069	9	9	13.93	High, Long:Day 4 vs. Low, Long:Day 4	0.001122	0.001408	-0.0002857
													Number of groups	3					High, Long:Day 4 vs. Low, Long:Day 4	0.02403	0.01896	0.005065	0.007717	10	11	0.9283	62		High, Long:Day 4 vs. Low, Long:Day 4	-5.95e-05	-0.0005087	0.0004492	0.0004567	9	9	1.391		High, Long:Day 4 vs. Low, Long:Day 4	0.001413	0.000405	0.001008	0.002069	9	9	0.689	High, Long:Day 4 vs. Low, Short:Day 0	0.001122	0.001635	-0.0005128
													Kruskal-Wallis statistic	27.28					High, Long:Day 4 vs. Low, Short:Day 0	0.02403	0.05714	-0.03311	0.007562	10	12	6.192	62		High, Long:Day 4 vs. Low, Short:Day 0	-5.95e-05	0.002253	-0.002312	0.0004567	9	9	7.161		High, Long:Day 4 vs. Low, Short:Day 0	0.001413	0.02214	-0.02072	0.002069	9	9	14.16	High, Long:Day 4 vs. Low, Short:Day 4	0.001122	0.001127	-5.48e-06
																			High, Long:Day 4 vs. Low, Short:Day 4	0.02403	0.0175	0.006533	0.007717	10	11	1.197	62		High, Long:Day 4 vs. Low, Short:Day 4	-5.95e-05	1.079e-05	-7.029e-05	0.0004567	9	9	0.2177		High, Long:Day 4 vs. Low, Short:Day 4	0.001413	0.001803	-0.0003896	0.002069	9	9	0.2663	Low, Long:Day 0 vs. Low Long:Day 4	0.001127	0.001408	-0.0002805
													Dunn's multiple comparisons test	Mean rank diff.	Significant?	Summary	Adjusted P Value		Low, Long:Day 0 vs. Low Long:Day 4	0.05571	0.01896	0.03675	0.007372	12	11	7.049	62		Low, Long:Day 0 vs. Low Long:Day 4	0.001996	-0.0005087	0.002505	0.0004567	9	9	7.756		Low, Long:Day 0 vs. Low Long:Day 4	0.02179	0.000405	0.02139	0.002069	9	9	14.62	Low, Long:Day 0 vs. Low, Short:Day 0	0.001127	0.001635	-0.0005076
													High/Long vs Low/Long	26.57	Yes	***	0.0009		Low, Long:Day 0 vs. Low, Short:Day 0	0.05571	0.05714	-0.001426	0.00721	12	12	0.2797	62		Low, Long:Day 0 vs. Low, Short:Day 0	0.001996	0.002253	-0.000257	0.0004567	9	9	0.7959		Low, Long:Day 0 vs. Low, Short:Day 0	0.02179	0.02214	-0.0003416	0.002069	9	9	0.2335	Low, Long:Day 0 vs. Low, Short:Day 4	0.001127	0.001127	-2.999e-07
													High/Long vs Low/Short	38.58	Yes	****	<0.0001		Low, Long:Day 0 vs. Low, Short:Day 4	0.05571	0.0175	0.03821	0.007372	12	11	7.331	62		Low, Long:Day 0 vs. Low, Short:Day 4	0.001996	1.079e-05	0.001985	0.0004567	9	9	6.147		Low, Long:Day 0 vs. Low, Short:Day 4	0.02179	0.001803	0.01999	0.002069	9	9	13.66	Low, Long:Day 4 vs. Low, Short:Day 0	0.001408	0.001635	-0.0002271
													Low/Long vs Low/Short	12.01	No	ns	0.1665		Low, Long:Day 4 vs. Low, Short:Day 0	0.01896	0.05714	-0.03817	0.007372	11	12	7.323	62		Low, Long:Day 4 vs. Low, Short:Day 0	-0.0005087	0.002253	-0.002762	0.0004567	9	9	8.552		Low, Long:Day 4 vs. Low, Short:Day 0	0.000405	0.02214	-0.02173	0.002069	9	9	14.85	Low, Long:Day 4 vs. Low, Short:Day 4	0.001408	0.001127	0.0002802
																			Low, Long:Day 4 vs. Low, Short:Day 4	0.01896	0.0175	0.001467	0.007531	11	11	0.2755	62		Low, Long:Day 4 vs. Low, Short:Day 4	-0.0005087	1.079e-05	-0.0005195	0.0004567	9	9	1.609		Low, Long:Day 4 vs. Low, Short:Day 4	0.000405	0.001803	-0.001398	0.002069	9	9	0.9553	Low, Short:Day 0 vs. Low, Short:Day 4	0.001635	0.001127	0.0005073
																			Low, Short:Day 0 vs. Low, Short:Day 4	0.05714	0.0175	0.03964	0.007372	12	11	7.604	62		Low, Short:Day 0 vs. Low, Short:Day 4	0.002253	1.079e-05	0.002242	0.0004567	9	9	6.943		Low, Short:Day 0 vs. Low, Short:Day 4	0.02214	0.001803	0.02033	0.002069	9	9	13.9
																																														Compact letter display
																			Compact letter display										Compact letter display									Compact letter display								High, Long:Day 0	A
																			High, Long:Day 0	A B									High, Long:Day 0	A								High, Long:Day 0	A							Low, Long:Day 0	A
																			Low, Long:Day 0	A									Low, Long:Day 0	A								Low, Long:Day 0	A							Low, Short:Day 0	A
																			Low, Short:Day 0	A									Low, Short:Day 0	A								Low, Short:Day 0	A							High, Long:Day 4	A
																			High, Long:Day 4	B C									High, Long:Day 4	B								High, Long:Day 4	B							Low, Long:Day 4	A
																			Low, Long:Day 4	C									Low, Long:Day 4	B								Low, Long:Day 4	B							Low, Short:Day 4	A
																			Low, Short:Day 4	C									Low, Short:Day 4	B								Low, Short:Day 4	B
[truncated: 5 more columns]

## Sheet: Supplemental Table 1
Supplemental Table 1
	Environmental Conditions	Spermathecae Filled	Blood-Fed	Females
	High, Long	1	0.866667	15
	Low, Long	0.909091	1	11
	Low, Short	0.916667	0.75	12

## Sheet: Supplemental Figure 1
Supplemental Figure 1
	# of eggs laid
dbpm	High, Long		Low, Long		Low, Short
14	0	0	0	0	0	0
17	0	0	0	0	0	0
18	28	0	111	26	87	2
21	9	50	672	73	173	209
25	9	128	93	84	153	17
27	0	0	20	7	38	2
30	8	0	0	74	400	32
33	2	0	20	0	n/a	0
36	0	0	0	0	51	101
39	0	22	0	7	0	20
41	0	0	0	31	43	0
44	0	0	0	3	0	0
46	0	0	0	50	3	10
49	0	0	0	0	3	46
52	0	6	0	0	0	0
58	19	0	0	0	0	78
61	0	0	0	0	0	0
64	0	0	0	0	0	0
68	0	0	0	0	0	0
71	0	0	0	0	0	0
